# Supplementary material for: Systematic Review of Methods for Measuring Circulating Cell-Free DNA in Plasma of Healthy Individuals
Source: Diagnostics (Basel). 2026 Mar 10;16(6):821. doi: 10.3390/diagnostics16060821 (PMC13025540; doi:10.3390/diagnostics16060821)
Supplement: Supplementary file 1 [file diagnostics-16-00821-s001.zip]

Archive with 2 entries (2 files):
- diagnostics-4081669-supplementary.pdf
- PRISMA_checklist_R2.pdf
